# Supplementary material for: Antibacterial Effect of Shrimp By-Products Hydrolysate on Specific Spoilage Organisms of Squid
Source: Molecules. 2023 May 15;28(10):4105. doi: 10.3390/molecules28104105 (PMC10221855; doi:10.3390/molecules28104105)
Supplement: Supplementary file 1 [file molecules-28-04105-s001.zip]

Archive with 1 entries (1 files):
- molecules-2336593-supplementary.pdf
